# Supplementary material for: Assessed Temperatures and Stress in Cats Using Tympanic and Rectal Thermometers
Source: Vet Sci. 2025 Apr 1;12(4):321. doi: 10.3390/vetsci12040321 (PMC12031553; doi:10.3390/vetsci12040321)
Supplement: Supplementary file 1 [file vetsci-12-00321-s001.zip]

Archive with 2 entries (2 files):
- Supplementary File S1 -Raw data.xlsx
- Supplementary File S2 -Figure S1.pdf
