# Supplementary material for: Assessed Temperatures and Stress in Cats Using Tympanic and Rectal Thermometers
Source: Vet Sci. 2025 Apr 1;12(4):321. doi: 10.3390/vetsci12040321 (PMC12031553; doi:10.3390/vetsci12040321)
Supplement: Supplementary file 1 [file vetsci-12-00321-s001.zip › Supplementary File S1 -Raw data.xlsx]

## Sheet: Non-clinical sample
ID	Starting group (1: Rectally, 2: Ears)	Breed	Age (years)	Sex	Rectal temperatures (°C)	Left ear temperatures (°C)			Right ear temperatures (°C)			Fear, anxiety and stress (FAS, scale 0-5)
						1:st replicat	2:nd replicat	3:rd replicat	1:st replicat	2:nd replicat	3:rd replicat	Left ear	Right ear	Rectally
6	1	Domestic cat	4	Female		38.2						3	3	4
5	1	Domestic cat	4	Male		37.5	37.6					2	2	4
22	1	Domestic cat	7	Female		37.2	36.4					2.5	2.5	3
4	1	Domestic cat	5	Female		36.2	37.4		37.7	37.5		1	1	4
8	1	Domestic cat	16	Male	37.4	37.2	37.8		37.7	36.7		2.5	2.5	2.5
13	1	Domestic cat	10	Male		37.2	37.4		37.6	37.1		2.5	2.5	3
23	1	Domestic cat	3	Male	38.6	39.1	38.4		38.1	37.8		1	1	2
12	1	Domestic cat	1	Female	38.1	37.4	38	37.1	38.4			3	3	3
18	1	Maine coon	2	Female	37.7	38.5	37.8	38.2	38.2	38		1	1	2
14	1	Ragdoll	2	Female	38.2	37.7	37	37.3	37.7	37.7	37.6	2	2	1
20	1	Maine coon	10	Female	36.3	37.8	38.5	38.5	38.3	38.5	38.2	0	0	3
21	1	Domestic cat	5	Male	35.8	37.3	36.7	37.1	37.4	37.3	37.5	1	1	3
19	2	Maine coon	1	Male	38.6	37.9			38.4			3	3	2
2	2	Devon rex	2	Male	37.1	37.4			37.7	37.9		1	1	3.5
3	2	Domestic cat	5	Female		37	38		37.9	37.9		0	0	4
7	2	British shorthair	1	Female		37.9	37		37.9	37.3		1.5	1.5	4
15	2	Ragdoll	2	Female	37.9	38.2	37.7		38.5	38.7		1	1	2
16	2	Domestic cat	2	Male	37.9	38	37.3		37.7	37.2		2	2	3
25	2	Domestic cat	1	Female	37.2	38	37.8		38.1	36.9		0.5	0.5	1
17	2	Domestic cat	2	Female	37.2	38.1	38.5	38.3	36.8	38.1		2	2	3
9	2	Domestic cat	15	Male	37.3	38.1	37.8	37.6	37.6	37.5	37.6	2	2	3
10	2	Domestic cat	2	Female		36.9	37.8	38	38.1	38.1	38	1	1	4
11	2	Domestic cat	2	Female	37.6	38.2	37.8	38.6	38.2	38.8	38.1	1	1	3
24	2	Domestic cat	1.5	Male	36.3	37.5	37.1	37.4	36.2	37.9	36	1	1	3
26	2	Domestic cat	6	Male	38.4	37.8	37.5	37	37.1	37.3	37.3	1.5	1.5	2.5
												2
														1

## Sheet:  Clinical sample
ID	Breed	Age (years)	Sex	Neutering status	Body weight (kg)	Rectal temperature (°C)	Left ear temperature (°C)
PYREXIC >38.9 °C							1st replicate	2nd replicate
102	Norwegian forest cat	0.1	Male	No	0.53	40.3	40	40.1
104	Neva masquerade	2	Female	Yes	3.3	40.4	40	40.2
218	Ragdoll	0.67	Female	Yes	3.1	39.6	39.6	39.7
109	Domestic cat	7	Male	Yes	3.7	39.5	39.9	39.7
106	Domestic cat	0.21	Female	No	1.05	39.3	39.2	39.3
202	Domestic cat	0.67	Female	Yes	3.7	39.1	39	39.1
205	Sacred Birman	0.58	Female	Yes	2.6	39.1	39.7	39.2
104	Neva masquerade	2	Female	Yes	3.3	39.3	39.7	39.7
NORMOTHERMIC 36.7-38.9 °C
112	Domestic cat	1	Female	Yes	2.65	38.9	39.1	38.9
107	Maine coon	0.42	Female	Yes	2.98	38	38.6	38.2
108	Domestic cat	12	Male	Yes	3.45	38.7	39.1	39
201	Bengal	0.75	Female	Yes	3.8	38	38.7	38.7
202	Domestic cat	0.67	Female	Yes	3.7	38.5	38.9	38.3
206	Maine coon	0.83	Male	Yes	5.7	38.2	39.3	39.1
206	Maine coon	0.83	Male	Yes	5.7	38.1	38.8	38.6
208	Norwegian forest cat	0.83	Female	Yes	3.42	38.8	39.4	39.4
209	Persian	16	Male	Yes	4.22	38.8	39.1	38.9
210	Domestic cat	0.5	Male	Yes	3.26	38.9	39.2	39.3
103	Domestic cat	5	Male	Yes	4.4	38.2	38.1	38.1
105	Domestic cat	8	Female	Yes	3.6	38.7	38.6	38.6
211	Domestic cat	7	Male	Yes	7.29	38.7	40	39.7
215	Domestic cat	0.58	male	Yes	3.3	38.6	39.5	38.9
216	Domestic cat	0.58	Female	Yes	2.8	38.3	39.4	38.4
217	Sphynx	1	Female	Yes	2.2	38.6	38.2	38.2
220	Domestic cat	5	Male	Yes	4.82	38.8	38.9	39.2
213	Norwegian forest cat	12.5	Male	Yes	4.38	38.7	39.4	39.4
111	Persian	12.5	Female	Yes	3.36	38.6	38.8	38.8
223	Domestic cat	0.42	Female	Yes	1.86	38.5	38.9	38.6
223	Domestic cat	0.42	Female	Yes	1.86	38	38	38.4
224	Bengal	0.67	Male	Yes	2.85	38	38.4	38.5
203	Domestic cat	0.5	Male	Yes	2.9	37.5	38.4	37.9
204	Domestic cat	16.5	Male	Yes	4	37.3	36.7	36.1
101	Domestic cat	5	Male	Yes	5.4	37	37.6	38
212	Domestic cat	-	Male	Yes	3.78	37	37.6	36.8
215	Domestic cat	0.58	Male	Yes	3.3	37.6	38.1	38.2
216	Domestic cat	0.58	Female	Yes	2.8	37.8	37.8	37.7
219	Domestic cat	0.75	Female	Yes	2.5	37	37.2	37.1
110	Sacred Birman	9	Male	Yes	4.16	37	37.7	37.6
207	Domestic cat	0.75	Female	Yes	4	37.6	38.3	38.2
205	Sacred Birman	0.58	Female	Yes	2.6	37.9	38.4	38.4
222	Domestic cat	16	Female	Yes	3.62	37.9	38.3	38.9
225	Domestic cat	0.5	Male	Yes	3.9	37.3	38.3	38.5
HYPOTHERMIC <36.7 °C
201	Bengal	0.75	Female	Yes	3.8	36.3	35.9	36
204	Domestic cat	16.5	Male	Yes	4	36.6	36.9	36.9
100	Domestic cat	13	Female	Yes	3.95	34.8	35.5	35.5
100	Domestic cat	13	Female	Yes	3.95	34.9	35.5	35.5
100	Domestic cat	13	Female	Yes	3.95	34.4	35	35
